# Supplementary material for: 6-Aza-2-Thiothymine as an Alternative Matrix for Spatial Proteomics with MALDI-MSI
Source: Int J Mol Sci. 2024 Dec 21;25(24):13678. doi: 10.3390/ijms252413678 (PMC11678892; doi:10.3390/ijms252413678)
Supplement: Supplementary file 1 [file ijms-25-13678-s001.zip]

Archive with 1 entries (1 files):
- ijms-3326013-supplementary.pdf
